# Supplementary material for: 3D Printing of Thermal Insulating Polyimide/Cellulose Nanocrystal Composite Aerogels with Low Dimensional Shrinkage
Source: Polymers (Basel). 2021 Oct 20;13(21):3614. doi: 10.3390/polym13213614 (PMC8588507; doi:10.3390/polym13213614)
Supplement: Supplementary file 1 [file polymers-13-03614-s001.zip]

Archive with 1 entries (1 files):
- polymers-1420727-supplementary.pdf
